# Supplementary material for: Lead isotopes and heavy minerals analyzed as tools to understand the distribution of lead and other potentially toxic elements in soils contaminated by Cu smelting (Legnica, Poland)
Source: Environ Sci Pollut Res Int. 2016 Sep 21;23(23):24350–63. doi: 10.1007/s11356-016-7655-4 (PMC5110706; doi:10.1007/s11356-016-7655-4)
Supplement: Supplementary file 2 — (XLSX 10 kb) [file 11356_2016_7655_MOESM2_ESM.xlsx]

## Sheet: Arkusz1
			L4A1	L4B	L4C	L7A1	L7A	L7B
Analyte	Unit	DL	Soil Pulp	Soil Pulp	Soil Pulp	Soil Pulp	Soil Pulp	Soil Pulp
			10	30	60	7	12	30
TOT/C	%	0.02	2.06	1.98	0.27	2.44	1.29	0.27
TOT/S	%	0.02	0.02	0.03	<0.02	0.04	<0.02	<0.02
SiO2	%	0.01	78.55	78.63	78.23	77.96	80.03	76.42
Al2O3	%	0.01	7.51	7.51	9.21	7.36	7.54	9.56
Fe2O3	%	0.04	2.1	2.1	3.05	2.46	2.31	3.54
MgO	%	0.01	0.47	0.47	0.6	0.47	0.48	0.7
CaO	%	0.01	0.92	0.97	0.57	0.66	0.59	0.57
Na2O	%	0.01	0.76	0.77	0.76	0.76	0.78	0.75
K2O	%	0.01	2.39	2.43	2.58	2.23	2.28	2.45
TiO2	%	0.01	0.66	0.66	0.73	0.64	0.66	0.71
P2O5	%	0.01	0.22	0.22	0.09	0.14	0.12	0.1
MnO	%	0.01	0.11	0.11	0.06	0.09	0.1	0.05
Cr2O3	%	0.002	0.008	0.009	0.01	0.012	0.01	0.013
Ba	PPM	5	439	442	449	422	445	448
Sr	PPM	2	83	84	79	80	79	80
Zr	PPM	5	504	507	533	576	554	530
Y	PPM	3	22	24	27	23	26	29
Nb	PPM	5	14	12	13	14	17	16
Sc	PPM	1	6	6	8	7	6	9
LOI	%		6.1	5.9	4	6.8	4.9	5
Sum	%		99.93	99.93	100	99.69	99.88	100
	TOT/C	total carbon
	TOT/S	total sulphur
	LOI	lost of ignition
	DL	detection limit
